# Supplementary material for: An In Silico Analysis of Genetic Variants and Structural Modeling of the Human Frataxin Protein in Friedreich’s Ataxia
Source: Int J Mol Sci. 2024 May 26;25(11):5796. doi: 10.3390/ijms25115796 (PMC11172458; doi:10.3390/ijms25115796)
Supplement: Supplementary file 1 [file ijms-25-05796-s001.zip]

Archive with 8 entries (8 files):
- Figure S1.png
- Figure S2.png
- Figure S3.png
- File S1.pdf
- Table S1.pdf
- Table S2.pdf
- Table S3.pdf
- Table S4.pdf
